# Supplementary material for: Evaluation of 12-Week Standardized Beetroot Extract Supplementation in Older Participants: A Preliminary Study of Human Health Safety
Source: Nutrients. 2024 Jun 19;16(12):1942. doi: 10.3390/nu16121942 (PMC11206266; doi:10.3390/nu16121942)
Supplement: Supplementary file 1 [file nutrients-16-01942-s001.zip]

Archive with 1 entries (1 files):
- nutrients-3028896-supplementary.pdf
